# Supplementary material for: Does caching strategy vary with microclimate in endangered Mt. Graham red squirrels?
Source: PLoS One. 2019 Nov 12;14(11):e0224947. doi: 10.1371/journal.pone.0224947 (PMC6850554; doi:10.1371/journal.pone.0224947)
Supplement: S1 Dataset — .CSV file containing the data used in the present study. (CSV) [file pone.0224947.s001.csv]

Midden_ID	Coodinates_UTM_NAD1927	Number_Pits	Altitude	Declivity	Aspect	Soil_temperature	Air_temperature	Air_humidity	Pit_temperature	Scale_pile_temperature	Pit_cooling_effect	Snow_Melt_speed	Forest_cover	Tree_density	Live_tree_density	Dead_tree_density	Live_conifer_density	Engelmann_spruce	Douglas_Fir	Ponderosa_pine	Mushroom_productivity	Squirrel_sex
1	12_N_604191_3618683	50	3174	7	342	-5.903333332	0.0814814816666667	8.76666666666667	-5.81537037083333	-5.45888888888889	-4.22037037083333	100	85.946	1666.66666666667	1200	466.666666666667	1200	750	0	0	636.3	M
2	12_N_604024_3618291	48	3145	8	164	-5.332222222	1.71851851833333	7.86666666666667	-4.16092592566667	-4.52666666666667	-2.62592592333333	100	NA	1750	1200	550	1200	550	0	0	126.9	F
3	12_N_604129_3618218	27	3130	NA	196	-3.94166666675	2.53333333333333	5.1	-3.58055555566667	-2.38611111111111	-5.85555555616667	NA	NA	1583.33333333333	800	783.333333333334	800	500	0	0	48.9	F
4	12_N_603634_3618537	47	3168	4	312	-2.89722222225	2.51851851833333	4.46666666666667	-2.327777778	-2.175	-3.97777777933333	70	77.91	1366.66666666667	966.666666666667	400	966.666666666667	883.333333333334	16.6666666666667	0	152.8	M
5	12_N_602407_3617930	61	2942	3	15	-2.7916666665	3.57499999975	3.625	-2.29629629633333	-1.30555555555556	-3.29629629666667	40	76.146	1150	833.333333333334	316.666666666667	833.333333333334	83.3333333333334	166.666666666667	16.6666666666667	59.5	M
6	12_N_602288.4_3618113.1	29	2941	5	242	-2.3607407405	2.9805555555	1.075	-2.14777777777778	-2.27740740740741	-3.31111111111111	60	88.494	950	750	200	683.333333333333	0	83.3333333333334	0	100.9	M
7	12_N_602248_3617944	58	2927	9	262	-1.9305555555	3.525925926	2.33333333333333	-1.21759259266667	-1.22222222222222	-1.74259259333333	80	87.318	1250	950	300	950	83.3333333333334	233.333333333333	0	0	F
8	12_N_602423_3618448	51	2960	10	256	-0.54444444475	3.71851851833333	-3.1	-0.479629629666667	0.108333333333334	-1.37962963	65	91.434	NA	NA	NA	NA	NA	NA	NA	56.6	F
9	12_N_602417.357_3618080.248	34	2937	4	215	-3.12	2.47222222225	3.025	-2.63234567877778	-1.84222222222222	-3.57901234333333	30	85.554	1066.66666666667	850	216.666666666667	850	216.666666666667	150	16.6666666666667	105.4	F
10	12_N_602502_3618189	57	2937	1	NA	-1.96333333325	3.397222222	-1.275	-2.0235185185	-1.22722222222222	-2.21851851833333	40	78.792	633.333333333333	566.666666666667	66.6666666666667	533.333333333333	66.6666666666667	116.666666666667	0	65.9	F
11	12_N_602542.128_3618045.777	51	2913	6	235	-4.04777777783333	4.452777778	-2.225	-3.77617283955556	-3.64037037037037	-4.27283950666667	40	94.08	1033.33333333333	866.666666666667	166.666666666667	850	266.666666666667	133.333333333333	0	36.3	F
12	12_N_602347_3618206	76	2944	10	254	-3.12277777775	3.56666666666667	1.26666666666667	-2.48851851866667	-1.58111111111111	-1.36851852	85	65.562	1050	650	400	583.333333333333	16.6666666666667	33.3333333333333	0	124.3	M
13	12_N_602274_3618434	102	2934	4	322	-1.95518518516667	4.652777778	1.05	-1.28851851866667	-0.094074074074074	-4.25185185333333	70	79.968	1183.33333333333	1016.66666666667	166.666666666667	733.333333333333	116.666666666667	33.3333333333333	0	2.3	M
14	12_N_602706.099_3618094.082	66	2941	10	220	0.2726666666	2.65277777775	5.925	-0.258641975222222	1.37055555555555	-3.41851851833333	20	NA	1216.66666666667	900	316.666666666667	833.333333333334	500	200	100	3.1	F
15	12_N_602521_3617795	32	2924	7	272	-1.535555556	3.4833333335	-6.8	-5.17444444433333	-4.00777777777778	-5.144444444	85	86.436	NA	NA	NA	NA	NA	NA	NA	25	NA
16	12_N_601990.8_3618210.1	73	2913	6	10	-4.787037037	2.40277777775	2.325	-4.06481481466667	-3.58333333333333	-3.48148148	100	82.614	1116.66666666667	800	316.666666666667	750	200	166.666666666667	0	43.3	M
17	12_N_601809.6_3618273.2	167	2939	3	204	-5.6737037035	2.3694444445	1.3	-5.21691358033333	-4.32185185185185	-4.14691358111111	30	93.198	566.666666666667	450	116.666666666667	450	100	166.666666666667	0	28.2	M
18	12_N_601789.246_3618369.779	153	2927	9	11	-3.51074074066667	3.03333333325	5	-3.17432098766667	-2.69592592592593	-4.22098765444444	95	96.138	1350	1000	350	983.333333333334	150	50	0	103.3	M
19	12_N_601878.9_3618321.7	134	2947	10	40	-4.444074074	2.463888889	4.1	-3.72802469133333	-3.19407407407407	-4.75802469111111	100	86.142	1066.66666666667	900	166.666666666667	816.666666666667	66.6666666666667	100	0	62.1	M
20	12_N_601759.165_3618387.743	110	2932	10	26	-3.942962963	3.70370370366667	3.23333333333333	-2.94913580233333	-2.62814814814815	-3.80246913444444	100	95.844	1733.33333333333	1350	383.333333333333	1200	216.666666666667	200	0	98.4	F
21	12_N_601844.299_3618438.348	102	2899	4	4	-3.7603703705	2.9027777775	6.925	-2.53506172833333	-1.35296296296296	-4.29506172777778	90	81.732	1366.66666666667	1033.33333333333	333.333333333333	816.666666666667	250	16.6666666666667	0	62.9	F
22	12_N_601670.8_3618385	105	2924	14	0	-3.9244444445	3.28518518533333	3.43333333333333	-3.45530864211111	-3.41518518518519	-3.24197531	75	84.672	833.333333333334	666.666666666667	166.666666666667	666.666666666667	33.3333333333333	183.333333333333	0	25.8	F
23	12_N_601592.459_3618411.684	161	2909	12	336	-3.62740740733333	4.77037037033333	3.66666666666667	-3.00395061733333	-2.78481481481482	-5.01728395111111	95	90.552	1216.66666666667	833.333333333334	383.333333333333	816.666666666667	100	16.6666666666667	0	251.4	M
24	12_N_603469.125_3619866.25	82	2848	13	0	-2.12148148133333	2.388888889	10.3666666666667	-1.74493827177778	-1.22333333333333	-3.93827160666667	50	93.198	1183.33333333333	816.666666666667	366.666666666667	666.666666666667	0	350	0	117.3	M
25	12_N_603399.625_3619940.75	91	2815	19	50	-3.30074074066667	4.511111111	3.9	-1.68962962966667	-1.93962962962963	-4.19629629666667	90	82.908	NA	NA	NA	NA	NA	NA	NA	51.2	M
26	12_N_6032427.24_3620279.357	94	2788	4	100	-1.686666667	3.622222222	-0.05	-1.95055555566667	-1.83944444444444	-5.45555555666667	10	83.79	966.666666666667	716.666666666667	250	616.666666666667	16.6666666666667	516.666666666667	50	12.7	M
27	12_N_603169.112_3620216.364	111	2801	13	80	-5.37148148133333	4.427777778	2.5	-5.08111111116667	-3.55666666666667	-5.76111111166667	5	89.67	1016.66666666667	866.666666666667	150	866.666666666667	16.6666666666667	783.333333333334	16.6666666666667	0	M
28	12_N_603121_3619823	43	2789	20	244	-2.3300000002	2.511111111	8.2	-1.46777777777778	-1.53	-4.17777777777778	0	85.848	1066.66666666667	900	166.666666666667	700	0	533.333333333333	0	253.2	NA
